# Supplementary material for: Co-targeting CD47 and VEGF elicited potent anti-tumor effects in gastric cancer
Source: Cancer Immunol Immunother. 2024 Mar 27;73(4):75. doi: 10.1007/s00262-024-03667-9 (PMC10965671; doi:10.1007/s00262-024-03667-9)
Supplement: Supplementary file 1 — Supplementary file1 (XLSX 11 KB) [file 262_2024_3667_MOESM1_ESM.xlsx]

## Sheet: Sheet1
	Table S1. Relation between CD47 expression in tumor tissue and the clinicopathological characteristics of patients with gastric cancer.
		CD47 expression
	Clinicopathological characteristic	Low	High	χ2	P value
	Gender
	Male	27	40	1.204	0.272
	Female	6	16
	Age
	＜60	8	17	0.384	0.535
	≥60	25	39
	Tumor size
	＜4cm	17	19	2.666	0.103
	≥4cm	16	37
	Lauren’s classification
	Intestinal type	18	13	8.98	0.003
	Diffuse type	8	22
	Mixed type	7	21
	Histological type
	Poorly differentiated	13	50	24.994	＜0.001
	Non-poorly differentiated	20	6
	Depth of tumor invasion
	T1	7	4	10.8	0.001
	T2	9	5
	T3	15	37
	T4	2	10
	Lymph node metastasis
	N0	21	19	16.267	＜0.001
	N1	8	6
	N2	3	9
	N3	1	22
	TNM stage
	Ⅰ	14	8	18.755	＜0.001
	Ⅱ	15	16
	Ⅲ	4	32
	P value < 0.05 shows statistical significance
